# Supplementary material for: Genetic Parameters, Linear Associations, and Genome-Wide Association Study for Endotoxin-Induced Cortisol Response in Holstein heifers
Source: Animals (Basel). 2025 Jun 26;15(13):1890. doi: 10.3390/ani15131890 (PMC12248804; doi:10.3390/ani15131890)
Supplement: Supplementary file 1 [file animals-15-01890-s001.zip]

Archive with 6 entries (6 files):
- S1_pval_for_each_snp_in_window-FSS.xlsx
- S2_out_qtl_clean_UNIQUE.xlsx
- S3_Figure_qtl_names.pdf
- S4_out_enrich_qtl_genome_name_w05-FSS.xlsx
- S5 - Reactome_Enrichment_plot.pdf
- S6.pdf
