# Supplementary material for: Genetic Parameters, Linear Associations, and Genome-Wide Association Study for Endotoxin-Induced Cortisol Response in Holstein heifers
Source: Animals (Basel). 2025 Jun 26;15(13):1890. doi: 10.3390/ani15131890 (PMC12248804; doi:10.3390/ani15131890)
Supplement: Supplementary file 1 [file animals-15-01890-s001.zip › S1_pval_for_each_snp_in_window-FSS.xlsx]

## Sheet: pval_for_each_snp_in_window
Chr	Position in bp	SNP	SNP_ID	log_10(p-value)	p_value	Window Variance	Window number
2	115622067	4582	Hapmap41888-BTA-49091	0.407579	0.39122	0.804071	1
2	115665427	4583	ARS-BFGL-BAC-35548	2.19534	0.0063776
2	115695003	4584	BTA-49096-no-rs	0.0488671	0.893579
2	115730530	4585	ARS-BFGL-NGS-30337	2.55524	0.00278455
2	115821065	4586	ARS-BFGL-NGS-103753	1.84405	0.0143202
2	115875702	4587	Hapmap54770-rs29009608	1.86787	0.0135559
2	115986085	4588	ARS-BFGL-NGS-43721	2.77464	0.00168021
2	116018639	4589	ARS-BFGL-NGS-107330	2.34635	0.00450453
2	116064090	4590	Hapmap38323-BTA-49132	2.34635	0.00450453
2	116123392	4591	ARS-BFGL-NGS-107909	1.17925	0.0661833
2	115665427	4583	ARS-BFGL-BAC-35548	2.19534	0.0063776	1.22376	2
2	115695003	4584	BTA-49096-no-rs	0.0488671	0.893579
2	115730530	4585	ARS-BFGL-NGS-30337	2.55524	0.00278455
2	115821065	4586	ARS-BFGL-NGS-103753	1.84405	0.0143202
2	115875702	4587	Hapmap54770-rs29009608	1.86787	0.0135559
2	115986085	4588	ARS-BFGL-NGS-43721	2.77464	0.00168021
2	116018639	4589	ARS-BFGL-NGS-107330	2.34635	0.00450453
2	116064090	4590	Hapmap38323-BTA-49132	2.34635	0.00450453
2	116123392	4591	ARS-BFGL-NGS-107909	1.17925	0.0661833
2	116152065	4592	ARS-BFGL-NGS-19012	1.17925	0.0661833
2	115695003	4584	BTA-49096-no-rs	0.0488671	0.893579	1.52211	3
2	115730530	4585	ARS-BFGL-NGS-30337	2.55524	0.00278455
2	115821065	4586	ARS-BFGL-NGS-103753	1.84405	0.0143202
2	115875702	4587	Hapmap54770-rs29009608	1.86787	0.0135559
2	115986085	4588	ARS-BFGL-NGS-43721	2.77464	0.00168021
2	116018639	4589	ARS-BFGL-NGS-107330	2.34635	0.00450453
2	116064090	4590	Hapmap38323-BTA-49132	2.34635	0.00450453
2	116123392	4591	ARS-BFGL-NGS-107909	1.17925	0.0661833
2	116152065	4592	ARS-BFGL-NGS-19012	1.17925	0.0661833
2	116186918	4593	BTA-103078-no-rs	1.19132	0.0643696
2	115730530	4585	ARS-BFGL-NGS-30337	2.55524	0.00278455	1.28532	4
2	115821065	4586	ARS-BFGL-NGS-103753	1.84405	0.0143202
2	115875702	4587	Hapmap54770-rs29009608	1.86787	0.0135559
2	115986085	4588	ARS-BFGL-NGS-43721	2.77464	0.00168021
2	116018639	4589	ARS-BFGL-NGS-107330	2.34635	0.00450453
2	116064090	4590	Hapmap38323-BTA-49132	2.34635	0.00450453
2	116123392	4591	ARS-BFGL-NGS-107909	1.17925	0.0661833
2	116152065	4592	ARS-BFGL-NGS-19012	1.17925	0.0661833
2	116186918	4593	BTA-103078-no-rs	1.19132	0.0643696
2	116211153	4594	ARS-BFGL-NGS-112195	0.151764	0.705076
2	115821065	4586	ARS-BFGL-NGS-103753	1.84405	0.0143202	1.09652	5
2	115875702	4587	Hapmap54770-rs29009608	1.86787	0.0135559
2	115986085	4588	ARS-BFGL-NGS-43721	2.77464	0.00168021
2	116018639	4589	ARS-BFGL-NGS-107330	2.34635	0.00450453
2	116064090	4590	Hapmap38323-BTA-49132	2.34635	0.00450453
2	116123392	4591	ARS-BFGL-NGS-107909	1.17925	0.0661833
2	116152065	4592	ARS-BFGL-NGS-19012	1.17925	0.0661833
2	116186918	4593	BTA-103078-no-rs	1.19132	0.0643696
2	116211153	4594	ARS-BFGL-NGS-112195	0.151764	0.705076
2	116340519	4595	Hapmap44637-BTA-17098	0.111761	0.773107
2	115875702	4587	Hapmap54770-rs29009608	1.86787	0.0135559	0.707381	6
2	115986085	4588	ARS-BFGL-NGS-43721	2.77464	0.00168021
2	116018639	4589	ARS-BFGL-NGS-107330	2.34635	0.00450453
2	116064090	4590	Hapmap38323-BTA-49132	2.34635	0.00450453
2	116123392	4591	ARS-BFGL-NGS-107909	1.17925	0.0661833
2	116152065	4592	ARS-BFGL-NGS-19012	1.17925	0.0661833
2	116186918	4593	BTA-103078-no-rs	1.19132	0.0643696
2	116211153	4594	ARS-BFGL-NGS-112195	0.151764	0.705076
2	116340519	4595	Hapmap44637-BTA-17098	0.111761	0.773107
2	116395928	4596	ARS-BFGL-NGS-33237	0.467979	0.340425
2	115986085	4588	ARS-BFGL-NGS-43721	2.77464	0.00168021	0.785714	7
2	116018639	4589	ARS-BFGL-NGS-107330	2.34635	0.00450453
2	116064090	4590	Hapmap38323-BTA-49132	2.34635	0.00450453
2	116123392	4591	ARS-BFGL-NGS-107909	1.17925	0.0661833
2	116152065	4592	ARS-BFGL-NGS-19012	1.17925	0.0661833
2	116186918	4593	BTA-103078-no-rs	1.19132	0.0643696
2	116211153	4594	ARS-BFGL-NGS-112195	0.151764	0.705076
2	116340519	4595	Hapmap44637-BTA-17098	0.111761	0.773107
2	116395928	4596	ARS-BFGL-NGS-33237	0.467979	0.340425
2	116423023	4597	BTA-95472-no-rs	0.932665	0.116771
2	116018639	4589	ARS-BFGL-NGS-107330	2.34635	0.00450453	0.588787	8
2	116064090	4590	Hapmap38323-BTA-49132	2.34635	0.00450453
2	116123392	4591	ARS-BFGL-NGS-107909	1.17925	0.0661833
2	116152065	4592	ARS-BFGL-NGS-19012	1.17925	0.0661833
2	116186918	4593	BTA-103078-no-rs	1.19132	0.0643696
2	116211153	4594	ARS-BFGL-NGS-112195	0.151764	0.705076
2	116340519	4595	Hapmap44637-BTA-17098	0.111761	0.773107
2	116395928	4596	ARS-BFGL-NGS-33237	0.467979	0.340425
2	116423023	4597	BTA-95472-no-rs	0.932665	0.116771
2	116430317	4598	Hapmap54608-rs29020417	1.07909	0.0833509
3	111677167	6878	BTB-01948148	1.09467	0.0804145	0.687151	9
3	111708236	6879	Hapmap42062-BTA-109789	1.24004	0.0575382
3	111730561	6880	BTB-01641394	4.14321	7.19093e-05
3	111751663	6881	ARS-BFGL-NGS-37809	4.14321	7.19093e-05
3	111772736	6882	ARS-BFGL-NGS-25298	5.30525	4.95162e-06
3	111806406	6883	ARS-BFGL-NGS-44131	0.128904	0.743183
3	111833768	6884	ARS-BFGL-NGS-6202	3.2035	0.000625889
3	111933069	6885	ARS-BFGL-NGS-85333	4.37126	4.25344e-05
3	111965305	6886	ARS-BFGL-NGS-97849	1.91067	0.0122837
3	111991216	6887	ARS-BFGL-NGS-71345	1.91067	0.0122837
3	111708236	6879	Hapmap42062-BTA-109789	1.24004	0.0575382	1.09964	10
3	111730561	6880	BTB-01641394	4.14321	7.19093e-05
3	111751663	6881	ARS-BFGL-NGS-37809	4.14321	7.19093e-05
3	111772736	6882	ARS-BFGL-NGS-25298	5.30525	4.95162e-06
3	111806406	6883	ARS-BFGL-NGS-44131	0.128904	0.743183
3	111833768	6884	ARS-BFGL-NGS-6202	3.2035	0.000625889
3	111933069	6885	ARS-BFGL-NGS-85333	4.37126	4.25344e-05
3	111965305	6886	ARS-BFGL-NGS-97849	1.91067	0.0122837
3	111991216	6887	ARS-BFGL-NGS-71345	1.91067	0.0122837
3	112064027	6888	ARS-BFGL-NGS-110683	2.38244	0.00414538
3	111730561	6880	BTB-01641394	4.14321	7.19093e-05	0.854177	11
3	111751663	6881	ARS-BFGL-NGS-37809	4.14321	7.19093e-05
3	111772736	6882	ARS-BFGL-NGS-25298	5.30525	4.95162e-06
3	111806406	6883	ARS-BFGL-NGS-44131	0.128904	0.743183
3	111833768	6884	ARS-BFGL-NGS-6202	3.2035	0.000625889
3	111933069	6885	ARS-BFGL-NGS-85333	4.37126	4.25344e-05
3	111965305	6886	ARS-BFGL-NGS-97849	1.91067	0.0122837
3	111991216	6887	ARS-BFGL-NGS-71345	1.91067	0.0122837
3	112064027	6888	ARS-BFGL-NGS-110683	2.38244	0.00414538
3	112192839	6889	BTA-87451-no-rs	1.96821	0.0107594
3	111751663	6881	ARS-BFGL-NGS-37809	4.14321	7.19093e-05	0.935157	12
3	111772736	6882	ARS-BFGL-NGS-25298	5.30525	4.95162e-06
3	111806406	6883	ARS-BFGL-NGS-44131	0.128904	0.743183
3	111833768	6884	ARS-BFGL-NGS-6202	3.2035	0.000625889
3	111933069	6885	ARS-BFGL-NGS-85333	4.37126	4.25344e-05
3	111965305	6886	ARS-BFGL-NGS-97849	1.91067	0.0122837
3	111991216	6887	ARS-BFGL-NGS-71345	1.91067	0.0122837
3	112064027	6888	ARS-BFGL-NGS-110683	2.38244	0.00414538
3	112192839	6889	BTA-87451-no-rs	1.96821	0.0107594
3	112221070	6890	ARS-BFGL-NGS-18163	1.63323	0.0232685
3	111772736	6882	ARS-BFGL-NGS-25298	5.30525	4.95162e-06	1.02837	13
3	111806406	6883	ARS-BFGL-NGS-44131	0.128904	0.743183
3	111833768	6884	ARS-BFGL-NGS-6202	3.2035	0.000625889
3	111933069	6885	ARS-BFGL-NGS-85333	4.37126	4.25344e-05
3	111965305	6886	ARS-BFGL-NGS-97849	1.91067	0.0122837
3	111991216	6887	ARS-BFGL-NGS-71345	1.91067	0.0122837
3	112064027	6888	ARS-BFGL-NGS-110683	2.38244	0.00414538
3	112192839	6889	BTA-87451-no-rs	1.96821	0.0107594
3	112221070	6890	ARS-BFGL-NGS-18163	1.63323	0.0232685
3	112257692	6891	ARS-BFGL-NGS-115246	0.338629	0.458534
3	111806406	6883	ARS-BFGL-NGS-44131	0.128904	0.743183	0.857684	14
3	111833768	6884	ARS-BFGL-NGS-6202	3.2035	0.000625889
3	111933069	6885	ARS-BFGL-NGS-85333	4.37126	4.25344e-05
3	111965305	6886	ARS-BFGL-NGS-97849	1.91067	0.0122837
3	111991216	6887	ARS-BFGL-NGS-71345	1.91067	0.0122837
3	112064027	6888	ARS-BFGL-NGS-110683	2.38244	0.00414538
3	112192839	6889	BTA-87451-no-rs	1.96821	0.0107594
3	112221070	6890	ARS-BFGL-NGS-18163	1.63323	0.0232685
3	112257692	6891	ARS-BFGL-NGS-115246	0.338629	0.458534
3	112313178	6892	ARS-BFGL-NGS-19581	0.884703	0.130406
3	111833768	6884	ARS-BFGL-NGS-6202	3.2035	0.000625889	0.982033	15
3	111933069	6885	ARS-BFGL-NGS-85333	4.37126	4.25344e-05
3	111965305	6886	ARS-BFGL-NGS-97849	1.91067	0.0122837
3	111991216	6887	ARS-BFGL-NGS-71345	1.91067	0.0122837
3	112064027	6888	ARS-BFGL-NGS-110683	2.38244	0.00414538
3	112192839	6889	BTA-87451-no-rs	1.96821	0.0107594
3	112221070	6890	ARS-BFGL-NGS-18163	1.63323	0.0232685
3	112257692	6891	ARS-BFGL-NGS-115246	0.338629	0.458534
3	112313178	6892	ARS-BFGL-NGS-19581	0.884703	0.130406
3	112345942	6893	ARS-BFGL-NGS-55894	0.291969	0.510542
3	111965305	6886	ARS-BFGL-NGS-97849	1.91067	0.0122837	0.610409	16
3	111991216	6887	ARS-BFGL-NGS-71345	1.91067	0.0122837
3	112064027	6888	ARS-BFGL-NGS-110683	2.38244	0.00414538
3	112192839	6889	BTA-87451-no-rs	1.96821	0.0107594
3	112221070	6890	ARS-BFGL-NGS-18163	1.63323	0.0232685
3	112257692	6891	ARS-BFGL-NGS-115246	0.338629	0.458534
3	112313178	6892	ARS-BFGL-NGS-19581	0.884703	0.130406
3	112345942	6893	ARS-BFGL-NGS-55894	0.291969	0.510542
3	112427851	6894	ARS-BFGL-NGS-65128	0.11447	0.768298
3	112662102	6895	BTA-117752-no-rs	1.41587	0.0383822
6	8630173	11046	BTB-01068898	3.4116	0.000387615	0.556391	17
6	8727520	11047	Hapmap33379-BTA-153882	0.23605	0.580697
6	8794456	11048	Hapmap44182-BTA-104972	0.280371	0.524359
6	8881200	11049	ARS-BFGL-NGS-54017	2.21158	0.00614359
6	9049173	11050	BTB-01645485	0.00635334	0.985477
6	9142299	11051	BTB-01069210	0.111489	0.773589
6	9166519	11052	BTB-01069292	1.95946	0.0109784
6	9189316	11053	BTB-02016906	1.95946	0.0109784
6	9216946	11054	BTB-01718894	2.52364	0.00299474
6	9272547	11055	BTB-01718868	1.50123	0.0315335
6	9142299	11051	BTB-01069210	0.111489	0.773589	0.515769	18
6	9166519	11052	BTB-01069292	1.95946	0.0109784
6	9189316	11053	BTB-02016906	1.95946	0.0109784
6	9216946	11054	BTB-01718894	2.52364	0.00299474
6	9272547	11055	BTB-01718868	1.50123	0.0315335
6	9387456	11056	BTB-01939106	0.0631806	0.864608
6	9418094	11057	BTB-01322180	0.242838	0.571692
6	9453914	11058	BTB-01322092	0.562376	0.27392
6	9483232	11059	BTA-10940-no-rs	0.725128	0.188309
6	9504486	11060	BTB-01322000	0.715427	0.192563
8	55218811	15704	Hapmap54541-rs29014049	1.25097	0.0561087	0.699796	19
8	55298755	15705	BTA-107975-no-rs	0.243408	0.570942
8	55323946	15706	BTB-01616745	0.502637	0.314313
8	55376512	15707	ARS-BFGL-NGS-76732	3.79207	0.000161411
8	55433879	15708	BTB-02017947	2.75184	0.00177077
8	55458002	15709	Hapmap51811-BTA-119735	1.85878	0.0138427
8	55493961	15710	BTB-01258879	3.0362	0.000920032
8	55517877	15711	ARS-BFGL-NGS-37680	1.54635	0.0284217
8	55552514	15712	ARS-BFGL-NGS-74002	2.64989	0.0022393
8	55603363	15713	ARS-BFGL-NGS-108258	3.0362	0.000920032
9	10112014	16913	ARS-BFGL-NGS-57285	1.77865	0.0166476	0.506073	20
9	10139748	16914	ARS-BFGL-NGS-37889	1.62293	0.0238271
9	10221793	16915	ARS-BFGL-NGS-93995	0.748499	0.178444
9	10260399	16916	ARS-BFGL-NGS-15511	0.748499	0.178444
9	10337737	16917	BTA-83229-no-rs	0.270553	0.536348
9	10490301	16918	ARS-BFGL-NGS-110691	0.149556	0.70867
9	10529588	16919	Hapmap36170-SCAFFOLD200128_32745	0.298473	0.502952
9	10601391	16920	ARS-BFGL-NGS-10202	0.0295204	0.934286
9	10622057	16921	Hapmap38633-BTA-83140	0.0528145	0.885494
9	10724264	16922	ARS-BFGL-NGS-17513	0.213744	0.611302
13	18266073	23616	Hapmap50266-BTA-13664	0.381034	0.415878	0.584298	21
13	18386942	23617	Hapmap49833-BTA-103929	0.417772	0.382145
13	18489670	23618	ARS-BFGL-NGS-21967	0.360183	0.436332
13	18509812	23619	BTA-25900-no-rs	1.30932	0.0490549
13	18558540	23620	ARS-BFGL-BAC-7444	1.2573	0.0552967
13	18626070	23621	ARS-BFGL-NGS-116274	1.2573	0.0552967
13	18676544	23622	BTA-31832-no-rs	1.11658	0.0764575
13	18720587	23623	Hapmap43233-BTA-31838	0.776794	0.167188
13	18755905	23624	BTA-10553-rs29016106	0.891377	0.128417
13	18792716	23625	ARS-BFGL-NGS-72609	1.23628	0.0580386
13	18386942	23617	Hapmap49833-BTA-103929	0.417772	0.382145	0.508568	22
13	18489670	23618	ARS-BFGL-NGS-21967	0.360183	0.436332
13	18509812	23619	BTA-25900-no-rs	1.30932	0.0490549
13	18558540	23620	ARS-BFGL-BAC-7444	1.2573	0.0552967
13	18626070	23621	ARS-BFGL-NGS-116274	1.2573	0.0552967
13	18676544	23622	BTA-31832-no-rs	1.11658	0.0764575
13	18720587	23623	Hapmap43233-BTA-31838	0.776794	0.167188
13	18755905	23624	BTA-10553-rs29016106	0.891377	0.128417
13	18792716	23625	ARS-BFGL-NGS-72609	1.23628	0.0580386
13	18822522	23626	ARS-BFGL-NGS-13518	1.3218	0.0476649
13	18509812	23619	BTA-25900-no-rs	1.30932	0.0490549	0.601801	23
13	18558540	23620	ARS-BFGL-BAC-7444	1.2573	0.0552967
13	18626070	23621	ARS-BFGL-NGS-116274	1.2573	0.0552967
13	18676544	23622	BTA-31832-no-rs	1.11658	0.0764575
13	18720587	23623	Hapmap43233-BTA-31838	0.776794	0.167188
13	18755905	23624	BTA-10553-rs29016106	0.891377	0.128417
13	18792716	23625	ARS-BFGL-NGS-72609	1.23628	0.0580386
13	18822522	23626	ARS-BFGL-NGS-13518	1.3218	0.0476649
13	18870958	23627	ARS-BFGL-NGS-68568	0.340223	0.456853
13	18892498	23628	ARS-BFGL-NGS-109707	1.85429	0.0139866
13	18558540	23620	ARS-BFGL-BAC-7444	1.2573	0.0552967	0.604027	24
13	18626070	23621	ARS-BFGL-NGS-116274	1.2573	0.0552967
13	18676544	23622	BTA-31832-no-rs	1.11658	0.0764575
13	18720587	23623	Hapmap43233-BTA-31838	0.776794	0.167188
13	18755905	23624	BTA-10553-rs29016106	0.891377	0.128417
13	18792716	23625	ARS-BFGL-NGS-72609	1.23628	0.0580386
13	18822522	23626	ARS-BFGL-NGS-13518	1.3218	0.0476649
13	18870958	23627	ARS-BFGL-NGS-68568	0.340223	0.456853
13	18892498	23628	ARS-BFGL-NGS-109707	1.85429	0.0139866
13	18952584	23629	ARS-BFGL-NGS-116613	1.28802	0.0515208
15	10974997	26385	BTB-01608944	1.35208	0.0444549	0.512619	25
15	11100934	26386	BTA-91816-no-rs	0.473356	0.336236
15	11144666	26387	BTB-01421844	2.08295	0.00826139
15	11185546	26388	BTB-01421892	0.473356	0.336236
15	11207429	26389	BTB-01421934	1.00781	0.0982187
15	11236303	26390	BTB-01422008	1.00781	0.0982187
15	11310260	26391	BTA-91820-no-rs	1.00781	0.0982187
15	11451408	26392	Hapmap40037-BTA-100798	0.901853	0.125356
15	11487557	26393	BTA-94770-no-rs	0.00299265	0.993133
15	11550646	26394	ARS-BFGL-NGS-27782	0.877615	0.132552
16	6121692	27745	BTA-95363-no-rs	1.44337	0.0360272	0.596789	26
16	6308221	27746	BTB-01975868	3.50229	0.000314566
16	6329170	27747	ARS-BFGL-NGS-89740	2.82273	0.00150409
16	6421207	27748	BTB-01200020	1.61878	0.0240556
16	6446024	27749	BTB-01200008	1.45699	0.0349146
16	6529002	27750	Hapmap52413-rs29016330	0.772298	0.168928
16	6549899	27751	ARS-BFGL-NGS-13802	1.44337	0.0360272
16	6614897	27752	BTA-109095-no-rs	2.17266	0.00671949
16	6656521	27753	Hapmap51387-BTA-109077	2.17266	0.00671949
16	6781530	27754	Hapmap33722-BTA-155362	1.44274	0.0360793
23	14185501	36197	ARS-BFGL-NGS-34854	1.65674	0.0220424	0.531291	27
23	14208471	36198	ARS-BFGL-NGS-100006	1.65674	0.0220424
23	14239531	36199	ARS-BFGL-NGS-29516	1.51263	0.0307161
23	14306746	36200	ARS-BFGL-NGS-78514	1.51263	0.0307161
23	14329178	36201	ARS-BFGL-NGS-113147	1.52178	0.0300759
23	14365537	36202	ARS-BFGL-NGS-105392	0.899787	0.125954
23	14387143	36203	ARS-BFGL-NGS-59308	1.63974	0.0229225
23	14416017	36204	ARS-BFGL-NGS-8960	0.757583	0.17475
23	14487014	36205	ARS-BFGL-NGS-115470	0.831225	0.147494
23	14571804	36206	Hapmap30534-BTA-137081	2.51961	0.00302264
24	28487771	37343	ARS-BFGL-BAC-28665	0.561727	0.27433	0.560184	28
24	28516684	37344	Hapmap54981-rs29019846	0.874659	0.133457
24	28540641	37345	BTB-01485274	1.75677	0.0175077
24	28570245	37346	Hapmap58887-rs29013502	1.27789	0.0527359
24	28604672	37347	BTB-01646599	1.75677	0.0175077
24	28638911	37348	ARS-BFGL-NGS-41140	1.51642	0.0304497
24	28676366	37349	ARS-BFGL-NGS-35716	1.05143	0.088832
24	28703207	37350	BTB-00884791	1.05143	0.088832
24	28731501	37351	ARS-BFGL-NGS-118806	1.80973	0.0154979
24	28795202	37352	BTB-00883964	1.46186	0.0345255
24	28516684	37344	Hapmap54981-rs29019846	0.874659	0.133457	0.615	29
24	28540641	37345	BTB-01485274	1.75677	0.0175077
24	28570245	37346	Hapmap58887-rs29013502	1.27789	0.0527359
24	28604672	37347	BTB-01646599	1.75677	0.0175077
24	28638911	37348	ARS-BFGL-NGS-41140	1.51642	0.0304497
24	28676366	37349	ARS-BFGL-NGS-35716	1.05143	0.088832
24	28703207	37350	BTB-00884791	1.05143	0.088832
24	28731501	37351	ARS-BFGL-NGS-118806	1.80973	0.0154979
24	28795202	37352	BTB-00883964	1.46186	0.0345255
24	28850850	37353	Hapmap54558-rs29009598	0.303136	0.497581
24	28540641	37345	BTB-01485274	1.75677	0.0175077	0.71035	30
24	28570245	37346	Hapmap58887-rs29013502	1.27789	0.0527359
24	28604672	37347	BTB-01646599	1.75677	0.0175077
24	28638911	37348	ARS-BFGL-NGS-41140	1.51642	0.0304497
24	28676366	37349	ARS-BFGL-NGS-35716	1.05143	0.088832
24	28703207	37350	BTB-00884791	1.05143	0.088832
24	28731501	37351	ARS-BFGL-NGS-118806	1.80973	0.0154979
24	28795202	37352	BTB-00883964	1.46186	0.0345255
24	28850850	37353	Hapmap54558-rs29009598	0.303136	0.497581
24	28894159	37354	BTA-57730-no-rs	0.876714	0.132827
24	28570245	37346	Hapmap58887-rs29013502	1.27789	0.0527359	0.579452	31
24	28604672	37347	BTB-01646599	1.75677	0.0175077
24	28638911	37348	ARS-BFGL-NGS-41140	1.51642	0.0304497
24	28676366	37349	ARS-BFGL-NGS-35716	1.05143	0.088832
24	28703207	37350	BTB-00884791	1.05143	0.088832
24	28731501	37351	ARS-BFGL-NGS-118806	1.80973	0.0154979
24	28795202	37352	BTB-00883964	1.46186	0.0345255
24	28850850	37353	Hapmap54558-rs29009598	0.303136	0.497581
24	28894159	37354	BTA-57730-no-rs	0.876714	0.132827
24	28963905	37355	BTA-93775-no-rs	0.0204343	0.954038
27	16546003	39915	ARS-BFGL-NGS-97489	2.13494	0.00732922	0.526645	32
27	16628800	39916	Hapmap4685-BTA-29671	2.95625	0.001106
27	16663290	39917	BTB-00952622	4.38419	4.12865e-05
27	16692516	39918	ARS-BFGL-NGS-58358	4.38419	4.12865e-05
27	16749902	39919	ARS-BFGL-NGS-34807	2.23555	0.00581363
27	16778234	39920	ARS-BFGL-NGS-13660	1.20616	0.062207
27	16796562	39921	UA-IFASA-3305	0.193299	0.640769
27	16818014	39922	ARS-BFGL-NGS-38547	1.20616	0.062207
27	16946270	39923	ARS-BFGL-NGS-45781	2.14592	0.00714626
27	17051893	39924	ARS-BFGL-NGS-13285	1.2555	0.0555269
27	16663290	39917	BTB-00952622	4.38419	4.12865e-05	0.589111	33
27	16692516	39918	ARS-BFGL-NGS-58358	4.38419	4.12865e-05
27	16749902	39919	ARS-BFGL-NGS-34807	2.23555	0.00581363
27	16778234	39920	ARS-BFGL-NGS-13660	1.20616	0.062207
27	16796562	39921	UA-IFASA-3305	0.193299	0.640769
27	16818014	39922	ARS-BFGL-NGS-38547	1.20616	0.062207
27	16946270	39923	ARS-BFGL-NGS-45781	2.14592	0.00714626
27	17051893	39924	ARS-BFGL-NGS-13285	1.2555	0.0555269
27	17083748	39925	BTB-00958271	0.504064	0.313282
27	17109301	39926	Hapmap25499-BTA-123322	0.275866	0.529827
27	16692516	39918	ARS-BFGL-NGS-58358	4.38419	4.12865e-05	0.557593	34
27	16749902	39919	ARS-BFGL-NGS-34807	2.23555	0.00581363
27	16778234	39920	ARS-BFGL-NGS-13660	1.20616	0.062207
27	16796562	39921	UA-IFASA-3305	0.193299	0.640769
27	16818014	39922	ARS-BFGL-NGS-38547	1.20616	0.062207
27	16946270	39923	ARS-BFGL-NGS-45781	2.14592	0.00714626
27	17051893	39924	ARS-BFGL-NGS-13285	1.2555	0.0555269
27	17083748	39925	BTB-00958271	0.504064	0.313282
27	17109301	39926	Hapmap25499-BTA-123322	0.275866	0.529827
27	17149375	39927	ARS-BFGL-NGS-55767	0.145296	0.715655
