# Supplementary material for: Genetic Parameters, Linear Associations, and Genome-Wide Association Study for Endotoxin-Induced Cortisol Response in Holstein heifers
Source: Animals (Basel). 2025 Jun 26;15(13):1890. doi: 10.3390/ani15131890 (PMC12248804; doi:10.3390/ani15131890)
Supplement: Supplementary file 1 [file animals-15-01890-s001.zip › S2_out_qtl_clean_UNIQUE.xlsx]

## Sheet: S2_out_qtl_clean_UNIQUE
SNP	CHR	QTL_type	start_pos	end_pos	QTL_ID
ARS-BFGL-NGS-43721	2	Production	115986083	115986087	39013
ARS-BFGL-NGS-43721	2	Reproduction	115986083	115986087	39014
ARS-BFGL-NGS-43721	2	Exterior	115986083	115986087	39015
ARS-BFGL-NGS-43721	2	Exterior	115986083	115986087	39016
ARS-BFGL-NGS-43721	2	Milk	115986083	115986087	39017
ARS-BFGL-NGS-43721	2	Production	115986083	115986087	39018
ARS-BFGL-NGS-43721	2	Exterior	115986083	115986087	39019
ARS-BFGL-NGS-43721	2	Milk	115986083	115986087	39020
ARS-BFGL-NGS-43721	2	Production	115986083	115986087	39021
ARS-BFGL-NGS-43721	2	Production	115986083	115986087	39022
ARS-BFGL-NGS-43721	2	Milk	115986083	115986087	39023
ARS-BFGL-NGS-43721	2	Milk	115986083	115986087	39024
ARS-BFGL-NGS-43721	2	Exterior	115986083	115986087	39025
ARS-BFGL-NGS-43721	2	Exterior	115986083	115986087	39026
ARS-BFGL-NGS-43721	2	Reproduction	115986083	115986087	39027
ARS-BFGL-NGS-43721	2	Exterior	115986083	115986087	39028
BTB-01718894	6	Meat_and_Carcass	9223776	9223780	233635
BTA-25900-no-rs	13	Reproduction	18489668	18489672	46823
BTA-25900-no-rs	13	Exterior	18489668	18489672	46824
BTA-25900-no-rs	13	Exterior	18489668	18489672	46825
BTA-25900-no-rs	13	Milk	18489668	18489672	46826
BTA-25900-no-rs	13	Production	18489668	18489672	46827
BTA-25900-no-rs	13	Exterior	18489668	18489672	46828
BTA-25900-no-rs	13	Exterior	18489668	18489672	46829
BTA-25900-no-rs	13	Production	18489668	18489672	46830
BTA-25900-no-rs	13	Production	18489668	18489672	46831
BTA-25900-no-rs	13	Exterior	18489668	18489672	46832
BTA-25900-no-rs	13	Exterior	18489668	18489672	46833
BTA-25900-no-rs	13	Reproduction	18489668	18489672	46834
BTA-25900-no-rs	13	Reproduction	18489668	18489672	46835
BTA-25900-no-rs	13	Exterior	18489668	18489672	46836
BTA-25900-no-rs	13	Reproduction	18509810	18509814	46837
BTA-25900-no-rs	13	Reproduction	18509810	18509814	46838
BTA-25900-no-rs	13	Exterior	18509810	18509814	46839
BTA-25900-no-rs	13	Exterior	18509810	18509814	46840
BTA-25900-no-rs	13	Production	18509810	18509814	46841
BTA-25900-no-rs	13	Exterior	18509810	18509814	46842
BTA-25900-no-rs	13	Exterior	18509810	18509814	46843
BTA-25900-no-rs	13	Production	18509810	18509814	46844
BTA-25900-no-rs	13	Production	18509810	18509814	46845
BTA-25900-no-rs	13	Exterior	18509810	18509814	46846
BTA-25900-no-rs	13	Exterior	18509810	18509814	46847
BTA-25900-no-rs	13	Exterior	18509810	18509814	46848
BTA-25900-no-rs	13	Exterior	18509810	18509814	46849
BTA-25900-no-rs	13	Reproduction	18509810	18509814	46850
BTA-25900-no-rs	13	Health	18509810	18509814	46851
BTA-25900-no-rs	13	Reproduction	18509810	18509814	46852
BTA-25900-no-rs	13	Exterior	18509810	18509814	46853
BTA-25900-no-rs	13	Reproduction	18558538	18558542	46854
BTA-25900-no-rs	13	Exterior	18558538	18558542	46855
BTA-25900-no-rs	13	Exterior	18558538	18558542	46856
BTA-25900-no-rs	13	Milk	18558538	18558542	46857
BTA-25900-no-rs	13	Exterior	18558538	18558542	46858
BTA-25900-no-rs	13	Milk	18558538	18558542	46859
BTA-25900-no-rs	13	Production	18558538	18558542	46860
BTA-25900-no-rs	13	Production	18558538	18558542	46861
BTA-25900-no-rs	13	Milk	18558538	18558542	46862
BTA-25900-no-rs	13	Exterior	18558538	18558542	46863
BTA-25900-no-rs	13	Exterior	18558538	18558542	46864
BTA-25900-no-rs	13	Reproduction	18558538	18558542	46865
BTA-25900-no-rs	13	Reproduction	18558538	18558542	46866
BTA-25900-no-rs	13	Exterior	18558538	18558542	46867
BTA-25900-no-rs	13	Exterior	18558538	18558542	46868
ARS-BFGL-NGS-13518	13	Production	18791941	18791945	186292
ARS-BFGL-NGS-13518	13	Production	18822520	18822524	68549
ARS-BFGL-NGS-13518	13	Meat_and_Carcass	18840874	18840878	234091
ARS-BFGL-NGS-109707	13	Reproduction	18892496	18892500	15278
Hapmap30534-BTA-137081	23	Milk	14528139	14528143	164892
Hapmap30534-BTA-137081	23	Reproduction	14532015	14532019	28651
ARS-BFGL-NGS-118806	24	Reproduction	28703205	28703209	138597
ARS-BFGL-NGS-118806	24	Health	28750898	28750902	170376
ARS-BFGL-NGS-118806	24	Milk	28758507	28758511	180615
BTB-00952622	27	Milk	16616482	16616486	70382
BTB-00952622	27	Milk	16617996	16618000	70383
BTB-00952622	27	Milk	16669779	16669783	70769
