# Supplementary material for: Genetic Parameters, Linear Associations, and Genome-Wide Association Study for Endotoxin-Induced Cortisol Response in Holstein heifers
Source: Animals (Basel). 2025 Jun 26;15(13):1890. doi: 10.3390/ani15131890 (PMC12248804; doi:10.3390/ani15131890)
Supplement: Supplementary file 1 [file animals-15-01890-s001.zip › S4_out_enrich_qtl_genome_name_w05-FSS.xlsx]

## Sheet: out_enrich_qtl_genome_name_w05
QTL	N_QTLs	N_QTLs_db	Total_annotated_QTLs	Total_QTLs_db	pvalue	adj.pval	QTL_type
Rear leg placement - rear view	4	491	75	163224	8.30197e-05	0.00116228	Exterior
Rear leg placement - side view	4	430	75	163224	4.97911e-05	0.00116228	Exterior
Feet and leg conformation	4	627	75	163224	0.000211171	0.00192159	Exterior
Foot angle	4	672	75	163224	0.000274513	0.00192159	Exterior
Calving ease	8	3819	75	163224	0.000373918	0.00209394	Reproduction
Teat placement - front	3	327	75	163224	0.000483436	0.00225604	Exterior
Net merit	4	903	75	163224	0.000828297	0.00331319	Production
Milk potassium content	3	570	75	163224	0.00237345	0.00830707	Milk
PTA type	3	627	75	163224	0.00310214	0.00936331	Production
Stillbirth	4	1363	75	163224	0.00367844	0.00936331	Reproduction
Udder attachment	3	655	75	163224	0.00350505	0.00936331	Exterior
Udder depth	3	695	75	163224	0.0041339	0.00964577	Exterior
Length of productive life	4	2004	75	163224	0.0138268	0.0297809	Production
Strength	2	664	75	163224	0.0377215	0.075443	Exterior
Fecal larva count	1	125	75	163224	0.0558511	0.104255	Health
Interval to first estrus after calving	2	1053	75	163224	0.084808	0.148414	Reproduction
Teat placement - rear	1	298	75	163224	0.128104	0.210994	Exterior
Interval from first to last insemination	1	445	75	163224	0.185189	0.288072	Reproduction
Udder height	1	504	75	163224	0.20705	0.305126	Exterior
Body depth	1	616	75	163224	0.246967	0.345754	Production
Connective tissue amount	2	3142	75	163224	0.424666	0.516985	Meat and Carcass
Milk protein yield	2	3093	75	163224	0.416878	0.516985	Milk
Somatic cell score	1	1122	75	163224	0.40396	0.516985	Health
Average daily gain	1	3140	75	163224	0.767111	0.859165	Production
Milk fat percentage	4	10941	75	163224	0.748586	0.859165	Milk
Body weight	1	4289	75	163224	0.864336	0.917551	Production
Milk fat yield	2	8220	75	163224	0.896799	0.917551	Milk
Milk protein percentage	2	8803	75	163224	0.917551	0.917551	Milk

## Sheet: only_sig
QTL	N_QTLs	N_QTLs_db	Total_annotated_QTLs	Total_QTLs_db	pvalue	adj.pval	QTL_type
Rear leg placement - rear view	4	491	75	163224	8.30197e-05	0.00116228	Exterior
Rear leg placement - side view	4	430	75	163224	4.97911e-05	0.00116228	Exterior
Feet and leg conformation	4	627	75	163224	0.000211171	0.00192159	Exterior
Foot angle	4	672	75	163224	0.000274513	0.00192159	Exterior
Calving ease	8	3819	75	163224	0.000373918	0.00209394	Reproduction
Teat placement - front	3	327	75	163224	0.000483436	0.00225604	Exterior
Net merit	4	903	75	163224	0.000828297	0.00331319	Production
Milk potassium content	3	570	75	163224	0.00237345	0.00830707	Milk
PTA type	3	627	75	163224	0.00310214	0.00936331	Production
Stillbirth	4	1363	75	163224	0.00367844	0.00936331	Reproduction
Udder attachment	3	655	75	163224	0.00350505	0.00936331	Exterior
Udder depth	3	695	75	163224	0.0041339	0.00964577	Exterior
Length of productive life	4	2004	75	163224	0.0138268	0.0297809	Production
